# Supplementary material for: A temperature-driven DNA discrimination strategy to distinguish E. coli DNA and phage 5hmC-modified DNA
Source: Nucleic Acids Res. 2025 Jun 11;53(11):gkaf501. doi: 10.1093/nar/gkaf501 (PMC12153337; doi:10.1093/nar/gkaf501)
Supplement: gkaf501_Supplemental_Files [file gkaf501_supplemental_files.zip]

Archive with 7 entries (7 files):
- s_fig_table12.pdf
- s_video 1.mp4
- s_video 2.mp4
- s_video 3.mp4
- s_video 4.mp4
- s_video5.mp4
- table S3.xlsx
