# Supplementary material for: A temperature-driven DNA discrimination strategy to distinguish E. coli DNA and phage 5hmC-modified DNA
Source: Nucleic Acids Res. 2025 Jun 11;53(11):gkaf501. doi: 10.1093/nar/gkaf501 (PMC12153337; doi:10.1093/nar/gkaf501)
Supplement: gkaf501_Supplemental_Files [file gkaf501_supplemental_files.zip › table S3.xlsx]

## Sheet: Bacteria
Table S3: DexA conservation among bacteria and phages.
Bacterial protein ID:	Bacteria label:		Phage protein ID:	Host label:
WP_215882047.1	Acidithiobacillus		YP_009609744.1	Acidovorax
WP_298173418.1	Acidithiobacillus		YP_006488974.1	Acinetobacter
WP_286380799.1	Acinetobacter		YP_004009635.1	Acinetobacter
WP_131261133.1	Acinetobacter		YP_004010157.1	Acinetobacter
WP_286396433.1	Acinetobacter		YP_004300594.1	Acinetobacter
WP_149930586.1	Acinetobacter		YP_004009383.1	Acinetobacter
WP_151753329.1	Acinetobacter		YP_009887089.1	Acinetobacter
WP_180190461.1	Acinetobacter		YP_009882152.1	Acinetobacter
WP_120367361.1	Acinetobacter		QQM13748.1	Acinetobacter
WP_316275196.1	Aeromonas		QQO96216.1	Acinetobacter
WP_319886637.1	Aeromonas		YP_009880789.1	Acinetobacter
WP_270825155.1	Aeromonas		YP_009881430.1	Acinetobacter
WP_210538149.1	Aeromonas		YP_009886293.1	Acinetobacter
WP_319898883.1	Aeromonas		UNI74454.1	Acinetobacter
WP_319877691.1	Aeromonas		UQS93599.1	Acinetobacter
WP_290433600.1	Aeromonas		YP_009886537.1	Acinetobacter
WP_268426291.1	Aeromonas		UNI74700.1	Acinetobacter
WP_128313127.1	Aeromonas		YP_009886790.1	Acinetobacter
WP_102949092.1	Aeromonas		AXN57943.1	Acinetobacter
WP_319881738.1	Aeromonas		DAQ67766.1	Others
WP_201931973.1	Aeromonas		DAK74919.1	Others
WP_159144493.1	Aeromonas		NP_943887.1	Aeromonas
WP_279977598.1	Aeromonas		YP_009011437.1	Aeromonas
WP_164536547.1	Aeromonas		YP_010092762.1	Aeromonas
WP_270835422.1	Aeromonas		YP_003969426.1	Aeromonas
WP_167565863.1	Aeromonas		UYD57523.1	Aeromonas
WP_284647157.1	Aeromonas		QIW86977.1	Aeromonas
WP_216993510.1	Aeromonas		YP_007677737.1	Aeromonas
WP_319898850.1	Aeromonas		AFN69971.1	Aeromonas
WP_265433174.1	Aeromonas		UYD58068.1	Aeromonas
WP_303847637.1	Aeromonas		YP_010095579.1	Aeromonas
WP_223924818.1	Aeromonas		YP_656252.1	Aeromonas
WP_101323618.1	Aeromonas		UYD57687.1	Aeromonas
WP_199769606.1	Aeromonas		YP_003969280.1	Aeromonas
WP_319861611.1	Aeromonas		YP_009613108.1	Aeromonas
WP_319890984.1	Aeromonas		YP_009613109.1	Aeromonas
WP_049636498.1	Aeromonas		NP_932376.1	Aeromonas
WP_198497845.1	Aeromonas		YP_238749.1	Aeromonas
WP_223940172.1	Aeromonas		UYD59582.1	Aeromonas
WP_085044502.1	Aeromonas		APU02074.1	Aeromonas
WP_280101059.1	Aeromonas		APU02322.1	Aeromonas
WP_215270273.1	Aeromonas		UOX40404.1	Aeromonas
WP_094696555.1	Aeromonas		QBX32703.1	Aeromonas
WP_139730715.1	Aeromonas		QAY01212.1	Aeromonas
WP_240041796.1	Aeromonas		UYD59396.1	Aeromonas
WP_259231987.1	Aeromonas		YP_004300847.1	Aeromonas
WP_017412424.1	Aeromonas		UKM62564.1	Aeromonas
WP_273763391.1	Aeromonas		ATI18015.1	Aeromonas
WP_223950355.1	Aeromonas		ATI17496.1	Aeromonas
WP_120416394.1	Aeromonas		YP_007010264.1	Aeromonas
WP_120414579.1	Aeromonas		QAX97935.1	Aeromonas
WP_209297427.1	Aeromonas		YP_009834351.1	Aeromonas
WP_103422695.1	Aeromonas		UNA02079.1	Alteromonas
WP_155728517.1	Aeromonas		ULG00577.1	Alteromonas
WP_128296138.1	Aeromonas		QJI10761.1	Buttiauxella
WP_290043447.1	Aeromonas		DAM17583.1	Others
WP_219934884.1	Aeromonas		DAM55717.1	Others
WP_256685273.1	Aeromonas		DAG41343.1	Others
WP_216368137.1	Aeromonas		DAE60271.1	Others
WP_266119614.1	Aeromonas		DAM11592.1	Others
WP_270832650.1	Aeromonas		DAH50947.1	Others
WP_244056671.1	Aeromonas		QHJ78878.1	Others
WP_005324055.1	Aeromonas		DAS17537.1	Others
WP_103857820.1	Aeromonas		DAJ74145.1	Others
WP_263719529.1	Aeromonas		DAQ70923.1	Others
WP_171865113.1	Aeromonas		DAT03844.1	Others
WP_279963307.1	Aeromonas		DAI10680.1	Others
WP_319900582.1	Aeromonas		DAS94011.1	Others
WP_279980576.1	Aeromonas		DAS11334.1	Others
WP_257711643.1	Aeromonas		DAQ82248.1	Others
WP_139695736.1	Aeromonas		DAN35324.1	Others
WP_139696211.1	Aeromonas		DAN78946.1	Others
WP_279981117.1	Aeromonas		DAX97105.1	Others
WP_182310689.1	Aeromonas		DAK39708.1	Others
WP_264787391.1	Aeromonas		DAP27860.1	Others
WP_180911631.1	Aeromonas		DAM80078.1	Others
WP_128341952.1	Aeromonas		DAT49065.1	Others
WP_104452815.1	Aeromonas		DAQ87384.1	Others
WP_199415787.1	Aeromonas		DAV79151.1	Others
WP_042047497.1	Aeromonas		DAR61346.1	Others
WP_210538086.1	Aeromonas		DAY48738.1	Others
WP_198133179.1	Aeromonas		DAI99633.1	Others
WP_127756980.1	Agrobacterium		DAJ57079.1	Others
WP_051671888.1	Agrobacterium		QMP83079.1	Others
WP_187772970.1	Agrobacterium		DAK02838.1	Others
WP_279872731.1	Agrobacterium		DAG32274.1	Others
WP_208545247.1	Agrobacterium		DAJ89723.1	Others
WP_011262493.1	Aliivibrio		DAM17028.1	Others
WP_222932180.1	Allochromatium		DAV24951.1	Others
WP_012519326.1	Alteromonas		QMP83227.1	Others
WP_280629300.1	Arsenophonus		DAR50869.1	Others
WP_280630120.1	Arsenophonus		DAW97026.1	Others
WP_280548544.1	Arsenophonus		QMP83526.1	Others
WP_313439493.1	Atlantibacter		DAV78005.1	Others
WP_313609978.1	Atlantibacter		DAI71359.1	Others
WP_313073256.1	Atlantibacter		YP_009146448.1	Citrobacter
WP_312315581.1	Atlantibacter		YP_009618074.1	Citrobacter
WP_313487402.1	Atlantibacter		YP_009203729.1	Citrobacter
WP_312583257.1	Atlantibacter		QQG32129.1	Citrobacter
WP_312773136.1	Atlantibacter		YP_010065338.1	Citrobacter
WP_316303780.1	Atlantibacter		WNL62911.1	Citrobacter
WP_284973996.1	Atlantibacter		YP_009285560.1	Citrobacter
WP_313708006.1	Atlantibacter		YP_009097623.1	Citrobacter
WP_313021396.1	Atlantibacter		YP_009194839.1	Citrobacter
WP_313068407.1	Atlantibacter		YP_010091628.1	Cronobacter
WP_313055310.1	Atlantibacter		WDS61558.1	Cronobacter
WP_312320092.1	Atlantibacter		YP_009196639.1	Cronobacter
WP_313433952.1	Atlantibacter		YP_006986295.1	Cronobacter
WP_313080442.1	Atlantibacter		QPX76372.1	Cronobacter
WP_090935875.1	Azotobacter		YP_009831317.1	Cronobacter
WP_131349629.1	Azotobacter		YP_009831038.1	Cronobacter
WP_089168822.1	Azotobacter		UGO54478.1	Cronobacter
WP_165894003.1	Azotobacter		UGV22843.1	Cronobacter
WP_239815965.1	Bacillus		YP_009190173.1	Edwardsiella
WP_151923929.1	Bacteroides		ULA52250.1	Enterobacter
WP_151854187.1	Bacteroides		URQ04092.1	Enterobacter
WP_204447344.1	Bacteroides		YP_004009873.1	Enterobacter
WP_286150989.1	Bacteroides		ULA52528.1	Enterobacter
WP_241276596.1	Belliella		YP_010093918.1	Enterobacter
WP_315708504.1	Brenneria		YP_009005279.1	Enterobacter
WP_291535580.1	Brevundimonas		UIW11312.1	Enterobacter
WP_312571352.1	Brevundimonas		YP_009856008.1	Enterobacter
WP_043062962.1	Brucella		YP_010650557.1	Enterobacter
WP_134183365.1	Buttiauxella		QJI53070.1	Enterobacter
WP_151994675.1	Buttiauxella		UIW12260.1	Enterobacter
WP_064511915.1	Buttiauxella		UIW12733.1	Enterobacter
WP_115628019.1	Buttiauxella		UIW11645.1	Enterobacter
WP_252633687.1	Caulobacter		URP86320.1	Enterobacter
WP_321219416.1	Cedecea		WFD55689.1	Enterobacter
WP_279047315.1	Cedecea		URP85772.1	Enterobacter
WP_126357328.1	Cedecea		YP_010067167.1	Enterobacteria
WP_181522527.1	Citrobacter		YP_010066635.1	Enterobacteria
WP_032944379.1	Citrobacter		YP_010088459.1	Enterobacteria
WP_286556480.1	Citrobacter		QJA42544.1	Enterobacteria
WP_252672431.1	Citrobacter		YP_010094939.1	Enterobacteria
WP_200079600.1	Citrobacter		YP_010094409.1	Enterobacteria
WP_192465290.1	Citrobacter		QZI93328.1	Enterobacteria
WP_101739840.1	Citrobacter		QZI93858.1	Enterobacteria
WP_094761501.1	Citrobacter		YP_010094957.1	Erwinia
WP_286494923.1	Citrobacter		QOI66498.1	Erwinia
WP_286515383.1	Citrobacter		VUF53858.1	Escherichia
WP_286514968.1	Citrobacter		URC08875.1	Escherichia
WP_085048499.1	Citrobacter		UFK27139.1	Escherichia
WP_233638890.1	Citrobacter		YP_009210205.1	Escherichia
WP_224776463.1	Citrobacter		YP_010072579.1	Escherichia
WP_234096185.1	Citrobacter		YP_009148464.1	Escherichia
WP_247751323.1	Citrobacter		YP_010072298.1	Escherichia
WP_233620940.1	Citrobacter		QDF15038.1	Escherichia
WP_286517848.1	Citrobacter		YP_009180785.1	Escherichia
WP_286522931.1	Citrobacter		YP_009098400.1	Escherichia
WP_075847129.1	Citrobacter		UAV88975.1	Escherichia
WP_050592502.1	Citrobacter		QNR52760.1	Escherichia
WP_233638823.1	Citrobacter		YP_010228947.1	Escherichia
WP_286478109.1	Citrobacter		YP_009284178.1	Escherichia
WP_128317073.1	Citrobacter		QXV79114.1	Escherichia
WP_275366955.1	Citrobacter		YP_009030899.1	Escherichia
WP_311375236.1	Citrobacter		YP_010068251.1	Escherichia
WP_182279998.1	Citrobacter		WPK37157.1	Escherichia
WP_185655656.1	Citrobacter		QWY90378.1	Escherichia
WP_286550014.1	Citrobacter		YP_010070664.1	Escherichia
WP_234103660.1	Citrobacter		WBF83254.1	Escherichia
WP_286560099.1	Citrobacter		UAW07310.1	Escherichia
WP_115489635.1	Citrobacter		CAJ1092691.1	Escherichia
WP_191227434.1	Citrobacter		WAX12789.1	Escherichia
WP_286583556.1	Citrobacter		UIU46763.1	Escherichia
WP_199952188.1	Citrobacter		QBO63254.1	Escherichia
WP_201506404.1	Citrobacter		YP_009290279.1	Escherichia
WP_240034384.1	Citrobacter		QBO63528.1	Escherichia
WP_270561848.1	Citrobacter		UGO55361.1	Escherichia
WP_282626294.1	Citrobacter		ULA51782.1	Escherichia
WP_287111594.1	Citrobacter		QHR64130.1	Escherichia
WP_127785712.1	Citrobacter		YP_010068188.1	Escherichia
WP_257679791.1	Citrobacter		WDS52247.1	Escherichia
WP_279264186.1	Citrobacter		YP_010090709.1	Escherichia
WP_081365437.1	Citrobacter		UIS66239.1	Escherichia
WP_053069336.1	Citrobacter		QMV33924.1	Escherichia
WP_200004603.1	Citrobacter		QUL77745.1	Escherichia
WP_053090400.1	Citrobacter		QIN95577.1	Escherichia
WP_079224627.1	Citrobacter		YP_010650879.1	Escherichia
WP_133087214.1	Citrobacter		UHS65232.1	Escherichia
WP_213351098.1	Citrobacter		YP_009207192.1	Escherichia
WP_279850545.1	Citrobacter		QMP18629.1	Escherichia
WP_155574283.1	Citrobacter		QWQ55840.1	Escherichia
WP_284883160.1	Citrobacter		YP_009209755.1	Escherichia
WP_103014564.1	Citrobacter		QQG30901.1	Escherichia
WP_052946585.1	Citrobacter		YP_004063695.1	Escherichia
WP_318061235.1	Citrobacter		YP_009213851.1	Escherichia
WP_228758135.1	Citrobacter		YP_010090113.1	Escherichia
WP_286515048.1	Citrobacter		QBQ79063.1	Escherichia
WP_275000177.1	Citrobacter		YP_010068864.1	Escherichia
WP_279266208.1	Citrobacter		NP_861704.1	Escherichia
WP_275218698.1	Citrobacter		WNN13534.1	Escherichia
WP_283090915.1	Citrobacter		QSL99109.1	Escherichia
WP_287121200.1	Citrobacter		YP_010100166.1	Escherichia
WP_249418284.1	Citrobacter		YP_010096431.1	Escherichia
WP_252181423.1	Citrobacter		WPK28622.1	Escherichia
WP_137349605.1	Citrobacter		WPK33703.1	Escherichia
WP_259153915.1	Citrobacter		UPW39381.1	Escherichia
WP_286499723.1	Citrobacter		QBP05635.1	Escherichia
WP_228522533.1	Citrobacter		QBO62445.1	Escherichia
WP_286549926.1	Citrobacter		WBF82684.1	Escherichia
WP_115455183.1	Citrobacter		QGT55302.1	Escherichia
WP_240389238.1	Citrobacter		AWM11760.1	Escherichia
WP_279850768.1	Citrobacter		UIU26992.1	Escherichia
WP_168978435.1	Citrobacter		YP_009056605.1	Escherichia
WP_200020407.1	Citrobacter		WLY86650.1	Escherichia
WP_210904663.1	Citrobacter		WPK35536.1	Escherichia
WP_057064236.1	Citrobacter		YP_009323212.1	Escherichia
WP_234692350.1	Citrobacter		YP_009202744.1	Escherichia
WP_199985844.1	Citrobacter		YP_010100405.1	Escherichia
WP_080858852.1	Citrobacter		BBI57360.1	Escherichia
WP_119174140.1	Citrobacter		YP_007004165.1	Escherichia
WP_267458302.1	Citrobacter		QLF81363.1	Escherichia
WP_137378217.1	Citrobacter		YP_003734161.1	Escherichia
WP_149607953.1	Citrobacter		CAH1615677.1	Escherichia
WP_270612447.1	Citrobacter		YP_002922360.1	Escherichia
WP_240357391.1	Citrobacter		YP_001595140.1	Escherichia
WP_252428538.1	Citrobacter		QHR70792.1	Escherichia
WP_235116399.1	Citrobacter		YP_009205707.1	Escherichia
WP_199953967.1	Citrobacter		QHR72416.1	Escherichia
WP_181635478.1	Citrobacter		UPW38004.1	Escherichia
WP_286544496.1	Citrobacter		YP_003858320.1	Escherichia
WP_287114238.1	Citrobacter		YP_008060545.1	Escherichia
WP_071992555.1	Citrobacter		YP_238997.1	Escherichia
WP_181220543.1	Citrobacter		CAH6634751.1	Escherichia
WP_239175141.1	Citrobacter		QHR71628.1	Escherichia
WP_279262442.1	Citrobacter		QBO62974.1	Escherichia
WP_200042326.1	Citrobacter		QBO62165.1	Escherichia
WP_172860409.1	Citrobacter		YP_010097302.1	Escherichia
WP_275377271.1	Citrobacter		QHR66198.1	Escherichia
WP_284969461.1	Citrobacter		WPK33444.1	Escherichia
WP_246954361.1	Citrobacter		WMT11560.1	Escherichia
WP_271456774.1	Citrobacter		YP_002922080.1	Escherichia
WP_061548024.1	Citrobacter		NP_891579.1	Escherichia
WP_165410130.1	Citrobacter		QGS83613.1	Escherichia
WP_275218762.1	Citrobacter		YP_001469351.1	Escherichia
WP_213786745.1	Citrobacter		USL83921.1	Escherichia
WP_275379894.1	Citrobacter		QHJ73229.1	Escherichia
WP_198579304.1	Citrobacter		YP_009601973.1	Escherichia
WP_239043123.1	Citrobacter		QHB48609.1	Escherichia
WP_279278536.1	Citrobacter		UAW58866.1	Escherichia
WP_249359255.1	Citrobacter		YP_010100655.1	Escherichia
WP_181541779.1	Citrobacter		UIW10322.1	Others
WP_235127244.1	Citrobacter		UIB81287.1	Others
WP_286503336.1	Citrobacter		QXN69285.1	Hafnia
WP_213752320.1	Citrobacter		YP_007007045.1	Hafnia
WP_286569651.1	Citrobacter		UQJ95808.1	Klebsiella
WP_052755101.1	Citrobacter		UQJ95362.1	Klebsiella
WP_115602209.1	Citrobacter		YP_009607215.1	Klebsiella
WP_181625456.1	Citrobacter		WJJ58983.1	Klebsiella
WP_309470719.1	Citrobacter		QEG13056.1	Klebsiella
WP_149330345.1	Citrobacter		UYL05980.1	Klebsiella
WP_219987503.1	Citrobacter		WPH67760.1	Klebsiella
WP_048221166.1	Citrobacter		YP_010098665.1	Klebsiella
WP_279263117.1	Citrobacter		YP_009288690.1	Klebsiella
WP_137400376.1	Citrobacter		QLF83159.1	Klebsiella
WP_286533175.1	Citrobacter		QPB09025.1	Klebsiella
WP_200013336.1	Citrobacter		WPH68040.1	Klebsiella
WP_286589962.1	Citrobacter		AUV57638.1	Klebsiella
WP_136346062.1	Citrobacter		YP_009289525.1	Klebsiella
WP_267457538.1	Citrobacter		WKW87973.1	Klebsiella
WP_258735383.1	Citrobacter		YP_009850201.1	Klebsiella
WP_249418272.1	Citrobacter		UEP19341.1	Klebsiella
WP_237665897.1	Citrobacter		QEM42216.1	Klebsiella
WP_286554664.1	Citrobacter		QGZ15242.1	Klebsiella
WP_258893445.1	Citrobacter		QFR57064.1	Klebsiella
WP_216144159.1	Citrobacter		WKC55997.1	Klebsiella
WP_286634511.1	Citrobacter		UJD05359.1	Klebsiella
WP_224776383.1	Citrobacter		UJD05829.1	Klebsiella
WP_275399231.1	Citrobacter		YP_009836807.1	Klebsiella
WP_218659360.1	Citrobacter		QEG12736.1	Klebsiella
WP_286563646.1	Citrobacter		UQJ95809.1	Klebsiella
WP_234610506.1	Citrobacter		WOL25175.1	Klebsiella
WP_224773806.1	Citrobacter		YP_003579892.1	Klebsiella
WP_200921425.1	Citrobacter		YP_009607214.1	Klebsiella
WP_317679177.1	Citrobacter		YP_010644730.1	Klebsiella
WP_118262664.1	Citrobacter		UYL04892.1	Klebsiella
WP_213180346.1	Citrobacter		WLJ70344.1	Klebsiella
WP_255588015.1	Citrobacter		UVX30718.1	Klebsiella
WP_286620208.1	Citrobacter		QYN80460.1	Kosakonia
WP_087857767.1	Citrobacter		WNA14920.1	Escherichia
WP_166465491.1	Citrobacter		ATN93262.1	Marinobacter
WP_241262164.1	Citrobacter		QBK86525.1	Others
WP_126317763.1	Citrobacter		YP_009279869.1	Morganella
WP_213238860.1	Citrobacter		UGO50042.1	Morganella
WP_221922767.1	Citrobacter		QDH49164.1	Pantoea
WP_137348671.1	Citrobacter		URC15222.1	Paraglaciecola
WP_052739229.1	Citrobacter		YP_009211433.1	Pectobacterium
WP_313895214.1	Citrobacter		QPI17972.1	Pectobacterium
WP_191608939.1	Citrobacter		QQV89448.1	Proteus
WP_290366598.1	Citrobacter		YP_009195432.1	Proteus
WP_081365507.1	Citrobacter		YP_010092143.1	Proteus
WP_183273523.1	Citrobacter		YP_010093794.1	Proteus
WP_315684499.1	Citrobacter		QPB12334.1	Providencia
WP_213165116.1	Citrobacter		QQV88885.1	Providencia
WP_123924776.1	Citrobacter		QQK88158.1	Providencia
WP_286536121.1	Citrobacter		AQN32313.1	Pseudoalteromonas
WP_200036131.1	Citrobacter		YP_010090496.1	Pseudomonas
WP_094169099.1	Citrobacter		YP_009595544.1	Pseudomonas
WP_086523795.1	Citrobacter		UOL48691.1	Pseudomonas
WP_174770441.1	Citrobacter		YP_010670978.1	Rhizobium
WP_313858855.1	Citrobacter		YP_010671342.1	Rhizobium
WP_194857637.1	Citrobacter		QIG71663.1	Rhizobium
WP_287119240.1	Citrobacter		QXN71933.1	Rhodobacter
WP_313845830.1	Citrobacter		QXN72032.1	Rhodobacter
WP_275256079.1	Citrobacter		QXN72235.1	Rhodobacter
WP_181523125.1	Citrobacter		QXN71506.1	Rhodobacter
WP_289422848.1	Citrobacter		QXN71275.1	Rhodobacter
WP_256496822.1	Citrobacter		UUV43478.1	Rhodobacter
WP_311027664.1	Citrobacter		UUV42977.1	Rhodobacter
WP_284096976.1	Citrobacter		UUV43647.1	Rhodobacter
WP_136397058.1	Citrobacter		UUV43184.1	Rhodobacter
WP_148373976.1	Citrobacter		QNN99800.1	Ruegeria
WP_262352105.1	Citrobacter		YP_009615497.1	Salmonella
WP_259819861.1	Citrobacter		YP_009126220.1	Salmonella
WP_262484646.1	Citrobacter		YP_009148006.1	Salmonella
WP_270495591.1	Citrobacter		YP_007501053.1	Salmonella
WP_247799271.1	Citrobacter		YP_009286378.1	Salmonella
WP_287122001.1	Citrobacter		YP_010843896.1	Salmonella
WP_181637870.1	Citrobacter		USL86840.1	Salmonella
WP_316147446.1	Citrobacter		WGL32633.1	Salmonella
WP_079223864.1	Citrobacter		YP_009101241.1	Salmonella
WP_181688273.1	Citrobacter		YP_009787841.1	Salmonella
WP_210590336.1	Citrobacter		WJZ27892.1	Serratia
WP_053069327.1	Citrobacter		YP_009609339.1	Serratia
WP_081365451.1	Citrobacter		UYM28667.1	Serratia
WP_284103656.1	Citrobacter		YP_010092164.1	Serratia
WP_304699941.1	Citrobacter		QPI13829.1	Serratia
WP_286627282.1	Citrobacter		UNA02383.1	Serratia
WP_286627582.1	Citrobacter		YP_009883735.1	Serratia
WP_267457435.1	Citrobacter		YP_009030062.1	Serratia
WP_171859311.1	Citrobacter		QJT71780.1	Shewanella
WP_284961982.1	Citrobacter		QLA10663.1	Shewanella
WP_275398859.1	Citrobacter		URY14547.1	Shigella
WP_086539125.1	Citrobacter		URY11782.1	Shigella
WP_275388096.1	Citrobacter		AUV63420.1	Shigella
WP_316949557.1	Citrobacter		QHB43042.1	Shigella
WP_279275776.1	Citrobacter		YP_009288380.1	Shigella
WP_128317593.1	Citrobacter		UDY80405.1	Shigella
WP_088903337.1	Citrobacter		URY12253.1	Shigella
WP_249415481.1	Citrobacter		URY13061.1	Shigella
WP_181631354.1	Citrobacter		YP_003934639.1	Shigella
WP_286637315.1	Citrobacter		AZV01146.1	Shigella
WP_313848286.1	Citrobacter		QBZ71035.1	Shigella
WP_275148671.1	Citrobacter		YP_010093328.1	Shigella
WP_082137228.1	Citrobacter		YP_009100555.1	Shigella
WP_153646286.1	Citrobacter		YP_009289006.1	Shigella
WP_284879016.1	Citrobacter		URY11396.1	Shigella
WP_213786203.1	Citrobacter		QEG05593.1	Shigella
WP_200043177.1	Citrobacter		QEG05321.1	Shigella
WP_286520354.1	Citrobacter		YP_009844419.1	Stenotrophomonas
WP_060683632.1	Citrobacter		YP_009851125.1	Stenotrophomonas
WP_182294063.1	Citrobacter		YP_009850775.1	Stenotrophomonas
WP_121528369.1	Citrobacter		AMQ65976.1	Stenotrophomonas
WP_052463718.1	Citrobacter		UTS52031.1	Synechococcus
WP_115643193.1	Citrobacter		AUR85788.1	Vibrio
WP_279272064.1	Citrobacter		QZI87419.1	Vibrio
WP_275396693.1	Citrobacter		AFN37257.1	Vibrio
WP_279267933.1	Citrobacter		NP_899271.1	Vibrio
WP_177712211.1	Citrobacter		YP_009006317.1	Vibrio
WP_265868254.1	Citrobacter		ALP47434.1	Vibrio
WP_286615154.1	Citrobacter		YP_008125223.1	Vibrio
WP_213749421.1	Citrobacter		ALY07072.1	Vibrio
WP_313842661.1	Citrobacter		AUS01985.1	Vibrio
WP_121581679.1	Citrobacter		YP_007878045.1	Vibrio
WP_151222533.1	Citrobacter		YP_009854131.1	Vibrio
WP_286580283.1	Citrobacter		AUR82038.1	Vibrio
WP_131381202.1	Citrobacter		AUR81459.1	Vibrio
WP_313848790.1	Citrobacter		AUR82975.1	Vibrio
WP_200017583.1	Citrobacter		AKU42624.1	Vibrio
WP_313890207.1	Citrobacter		CAH9016009.1	Vibrio
WP_060855113.1	Citrobacter		YP_007003042.1	Vibrio
WP_249419497.1	Citrobacter		YP_007006390.1	Vibrio
WP_192465886.1	Citrobacter		USV41127.1	Xanthomonas
WP_248891138.1	Citrobacter		WEM34342.1	Xanthomonas
WP_200101447.1	Citrobacter		WCZ66265.1	Yersinia
WP_286544085.1	Citrobacter		YP_010091318.1	Yersinia
WP_279278119.1	Citrobacter		YP_007235854.1	Yersinia
WP_249417887.1	Citrobacter		YP_009200281.1	Yersinia
WP_204192290.1	Citrobacter		YP_010089601.1	Yersinia
WP_135322062.1	Citrobacter		QFR55891.1	Yersinia
WP_200100430.1	Citrobacter
WP_100038940.1	Citrobacter
WP_213732993.1	Citrobacter
WP_124022037.1	Citrobacter
WP_199953292.1	Citrobacter
WP_275376807.1	Citrobacter
WP_313847626.1	Citrobacter
WP_199974601.1	Citrobacter
WP_016150457.1	Citrobacter
WP_233622025.1	Citrobacter
WP_200011946.1	Citrobacter
WP_203398325.1	Citrobacter
WP_200004735.1	Citrobacter
WP_102190398.1	Citrobacter
WP_165410123.1	Citrobacter
WP_220708699.1	Citrobacter
WP_137345656.1	Citrobacter
WP_231040627.1	Citrobacter
WP_283146380.1	Citrobacter
WP_286560112.1	Citrobacter
WP_312842987.1	Citrobacter
WP_050593527.1	Citrobacter
WP_100038938.1	Citrobacter
WP_096879058.1	Citrobacter
WP_276294911.1	Citrobacter
WP_253704660.1	Citrobacter
WP_142764988.1	Citrobacter
WP_270421979.1	Citrobacter
WP_248381874.1	Citrobacter
WP_316961813.1	Citrobacter
WP_061070305.1	Citrobacter
WP_275257560.1	Citrobacter
WP_275224194.1	Citrobacter
WP_165589461.1	Citrobacter
WP_054491382.1	Citrobacter
WP_052517404.1	Citrobacter
WP_200016325.1	Citrobacter
WP_218792285.1	Citrobacter
WP_229233518.1	Citrobacter
WP_043001147.1	Citrobacter
WP_199998089.1	Citrobacter
WP_263515332.1	Citrobacter
WP_286457753.1	Citrobacter
WP_275166026.1	Citrobacter
WP_115625663.1	Citrobacter
WP_275157294.1	Citrobacter
WP_230032040.1	Citrobacter
WP_052194473.1	Citrobacter
WP_275155948.1	Citrobacter
WP_313847444.1	Citrobacter
WP_239606366.1	Citrobacter
WP_112001816.1	Citrobacter
WP_162379759.1	Citrobacter
WP_071697794.1	Citrobacter
WP_106107029.1	Citrobacter
WP_220703831.1	Citrobacter
WP_196093832.1	Citrobacter
WP_239176462.1	Citrobacter
WP_210943458.1	Citrobacter
WP_181637095.1	Citrobacter
WP_284957388.1	Citrobacter
WP_134215763.1	Citrobacter
WP_286465253.1	Citrobacter
WP_286585651.1	Citrobacter
WP_192464158.1	Citrobacter
WP_286469372.1	Citrobacter
WP_104652162.1	Citrobacter
WP_316946018.1	Citrobacter
WP_267441838.1	Citrobacter
WP_267453039.1	Citrobacter
WP_267446857.1	Citrobacter
WP_317424927.1	Citrobacter
WP_233608885.1	Citrobacter
WP_174332548.1	Citrobacter
WP_256484074.1	Citrobacter
WP_301143955.1	Citrobacter
WP_103848488.1	Citrobacter
WP_048217438.1	Citrobacter
WP_213734452.1	Citrobacter
WP_181553955.1	Citrobacter
WP_291996695.1	Citrobacter
WP_286455202.1	Citrobacter
WP_301137387.1	Citrobacter
WP_270493953.1	Citrobacter
WP_185655026.1	Citrobacter
WP_191225588.1	Citrobacter
WP_219936332.1	Citrobacter
WP_172750379.1	Citrobacter
WP_279274620.1	Citrobacter
WP_286509578.1	Citrobacter
WP_181632366.1	Citrobacter
WP_181213023.1	Citrobacter
WP_213752946.1	Citrobacter
WP_286502083.1	Citrobacter
WP_284236189.1	Citrobacter
WP_149608265.1	Citrobacter
WP_286555207.1	Citrobacter
WP_200013127.1	Citrobacter
WP_159137260.1	Citrobacter
WP_246955228.1	Citrobacter
WP_139935695.1	Citrobacter
WP_268538492.1	Citrobacter
WP_317425064.1	Citrobacter
WP_286569552.1	Citrobacter
WP_204526817.1	Citrobacter
WP_148977551.1	Citrobacter
WP_085049661.1	Citrobacter
WP_069325203.1	Citrobacter
WP_290366376.1	Citrobacter
WP_316944748.1	Citrobacter
WP_275262748.1	Citrobacter
WP_127790481.1	Citrobacter
WP_086529510.1	Citrobacter
WP_239176427.1	Citrobacter
WP_086538511.1	Citrobacter
WP_057064719.1	Citrobacter
WP_048216422.1	Citrobacter
WP_134216372.1	Citrobacter
WP_202580862.1	Citrobacter
WP_181617390.1	Citrobacter
WP_182936634.1	Citrobacter
WP_038642160.1	Citrobacter
WP_121540621.1	Citrobacter
WP_127785521.1	Citrobacter
WP_286560047.1	Citrobacter
WP_181642340.1	Citrobacter
WP_115601839.1	Citrobacter
WP_220709325.1	Citrobacter
WP_275376388.1	Citrobacter
WP_069219744.1	Citrobacter
WP_103284479.1	Citrobacter
WP_086539078.1	Citrobacter
WP_286549536.1	Citrobacter
WP_171845950.1	Citrobacter
WP_286593984.1	Citrobacter
WP_275395463.1	Citrobacter
WP_071684308.1	Citrobacter
WP_047722339.1	Citrobacter
WP_265639580.1	Citrobacter
WP_181633587.1	Citrobacter
WP_240210347.1	Citrobacter
WP_213760542.1	Citrobacter
WP_181216596.1	Citrobacter
WP_266146030.1	Citrobacter
WP_217438726.1	Citrobacter
WP_241424412.1	Citrobacter
WP_200015566.1	Citrobacter
WP_048221260.1	Citrobacter
WP_181562115.1	Citrobacter
WP_220755775.1	Citrobacter
WP_196093932.1	Citrobacter
WP_267970481.1	Citrobacter
WP_181630421.1	Citrobacter
WP_315965019.1	Citrobacter
WP_286612747.1	Citrobacter
WP_230140889.1	Citrobacter
WP_247752642.1	Citrobacter
WP_049015487.1	Citrobacter
WP_185228649.1	Citrobacter
WP_181637655.1	Citrobacter
WP_250153177.1	Citrobacter
WP_137364235.1	Citrobacter
WP_191235582.1	Citrobacter
WP_230319956.1	Citrobacter
WP_003826124.1	Citrobacter
WP_181629388.1	Citrobacter
WP_161623385.1	Citrobacter
WP_200028675.1	Citrobacter
WP_181625736.1	Citrobacter
WP_106902739.1	Citrobacter
WP_267455271.1	Citrobacter
WP_286560358.1	Citrobacter
WP_161668376.1	Citrobacter
WP_181502020.1	Citrobacter
WP_247672784.1	Citrobacter
WP_149911792.1	Citrobacter
WP_249742509.1	Citrobacter
WP_223870226.1	Citrobacter
WP_275182857.1	Citrobacter
WP_206158496.1	Citrobacter
WP_234625676.1	Citrobacter
WP_223870203.1	Citrobacter
WP_199400721.1	Citrobacter
WP_247751040.1	Citrobacter
WP_125112490.1	Citrobacter
WP_182318643.1	Citrobacter
WP_086504982.1	Citrobacter
WP_276540340.1	Citrobacter
WP_285892895.1	Citrobacter
WP_200022239.1	Citrobacter
WP_275261518.1	Citrobacter
WP_247753157.1	Citrobacter
WP_230326179.1	Citrobacter
WP_191239147.1	Citrobacter
WP_232067065.1	Citrobacter
WP_048220737.1	Citrobacter
WP_286470623.1	Citrobacter
WP_286626757.1	Citrobacter
WP_139935492.1	Citrobacter
WP_227408917.1	Citrobacter
WP_127674090.1	Citrobacter
WP_155554050.1	Citrobacter
WP_214674397.1	Citrobacter
WP_315689908.1	Citrobacter
WP_048240856.1	Citrobacter
WP_202416084.1	Citrobacter
WP_206158137.1	Citrobacter
WP_118263009.1	Citrobacter
WP_200104045.1	Citrobacter
WP_233608990.1	Citrobacter
WP_222186565.1	Citrobacter
WP_181637767.1	Citrobacter
WP_191599879.1	Citrobacter
WP_286474525.1	Citrobacter
WP_227408898.1	Citrobacter
WP_181638531.1	Citrobacter
WP_275148365.1	Citrobacter
WP_191604203.1	Citrobacter
WP_275380096.1	Citrobacter
WP_313860050.1	Citrobacter
WP_313884594.1	Citrobacter
WP_275150294.1	Citrobacter
WP_099531368.1	Citrobacter
WP_227409214.1	Citrobacter
WP_136346119.1	Citrobacter
WP_213132209.1	Citrobacter
WP_128298743.1	Citrobacter
WP_267447398.1	Citrobacter
WP_181533055.1	Citrobacter
WP_142710317.1	Citrobacter
WP_205461526.1	Citrobacter
WP_174335297.1	Citrobacter
WP_239006205.1	Citrobacter
WP_200102559.1	Citrobacter
WP_123977678.1	Citrobacter
WP_181636391.1	Citrobacter
WP_313843815.1	Citrobacter
WP_181553683.1	Citrobacter
WP_283090874.1	Citrobacter
WP_217438839.1	Citrobacter
WP_275371256.1	Citrobacter
WP_182289367.1	Citrobacter
WP_166465600.1	Citrobacter
WP_085048970.1	Citrobacter
WP_265877019.1	Citrobacter
WP_200080495.1	Citrobacter
WP_284902987.1	Citrobacter
WP_220393317.1	Citrobacter
WP_229233651.1	Citrobacter
WP_275269326.1	Citrobacter
WP_115455312.1	Citrobacter
WP_191604151.1	Citrobacter
WP_150547056.1	Citrobacter
WP_221661726.1	Citrobacter
WP_286497049.1	Citrobacter
WP_279270679.1	Citrobacter
WP_233609262.1	Citrobacter
WP_275150334.1	Citrobacter
WP_114647605.1	Citrobacter
WP_125339924.1	Citrobacter
WP_181684284.1	Citrobacter
WP_230324118.1	Citrobacter
WP_181627765.1	Citrobacter
WP_219935679.1	Citrobacter
WP_301697482.1	Citrobacter
WP_284237355.1	Citrobacter
WP_311394155.1	Citrobacter
WP_275216117.1	Citrobacter
WP_048227711.1	Citrobacter
WP_220755856.1	Citrobacter
WP_275259573.1	Citrobacter
WP_313848824.1	Citrobacter
WP_104446800.1	Citrobacter
WP_051962127.1	Comamonas
WP_120966799.1	Comamonas
WP_312569112.1	Comamonas
WP_260673732.1	Comamonas
WP_124760612.1	Cronobacter
WP_202637152.1	Cronobacter
WP_175571838.1	Cronobacter
WP_283000222.1	Cronobacter
WP_075183705.1	Cronobacter
WP_038876873.1	Cronobacter
WP_105625273.1	Cronobacter
WP_088277720.1	Cronobacter
WP_282830775.1	Cronobacter
WP_007769576.1	Cronobacter
WP_105667127.1	Cronobacter
WP_029590699.1	Cronobacter
WP_085345287.1	Cronobacter
WP_038863532.1	Cronobacter
WP_088294625.1	Cronobacter
WP_105617565.1	Cronobacter
WP_088274416.1	Cronobacter
WP_029039532.1	Cronobacter
WP_097570029.1	Cronobacter
WP_308947589.1	Cronobacter
WP_316394302.1	Dickeya
WP_210177148.1	Dickeya
WP_019843863.1	Dickeya
WP_226054345.1	Dickeya
WP_163361105.1	Enterobacter
WP_050484803.1	Enterobacter
WP_228335377.1	Enterobacter
WP_063160323.1	Enterobacter
WP_261308100.1	Enterobacter
WP_220425268.1	Enterobacter
WP_258881811.1	Enterobacter
WP_155034014.1	Enterobacter
WP_181619926.1	Enterobacter
WP_316098423.1	Enterobacter
WP_309487321.1	Enterobacter
WP_316381535.1	Enterobacter
WP_248246585.1	Enterobacter
WP_249488958.1	Enterobacter
WP_316337140.1	Enterobacter
WP_284592533.1	Enterobacter
WP_063448808.1	Enterobacter
WP_129252315.1	Enterobacter
WP_265201235.1	Enterobacter
WP_213782397.1	Enterobacter
WP_039273276.1	Enterobacter
WP_063136994.1	Enterobacter
WP_191979606.1	Enterobacter
WP_129327914.1	Enterobacter
WP_241187717.1	Enterobacter
WP_045897889.1	Enterobacter
WP_048210223.1	Enterobacter
WP_063448790.1	Enterobacter
WP_199556830.1	Enterobacter
WP_284582572.1	Enterobacter
WP_023311395.1	Enterobacter
WP_234979245.1	Enterobacter
WP_199129936.1	Enterobacter
WP_057072424.1	Enterobacter
WP_129256421.1	Enterobacter
WP_032665751.1	Enterobacter
WP_248176012.1	Enterobacter
WP_248059253.1	Enterobacter
WP_229233275.1	Enterobacter
WP_164954856.1	Enterobacter
WP_248068151.1	Enterobacter
WP_032667079.1	Enterobacter
WP_246893697.1	Enterobacter
WP_320733890.1	Enterobacter
WP_222656877.1	Enterobacter
WP_032620634.1	Enterobacter
WP_032634265.1	Enterobacter
WP_284962892.1	Enterobacter
WP_112017775.1	Enterobacter
WP_109923598.1	Enterobacter
WP_228333599.1	Enterobacter
WP_148576966.1	Enterobacter
WP_209783159.1	Enterobacter
WP_063931599.1	Enterobacter
WP_284497423.1	Enterobacter
WP_045911479.1	Enterobacter
WP_059512107.1	Enterobacter
WP_136374510.1	Enterobacter
WP_119935919.1	Enterobacter
WP_262788558.1	Enterobacter
WP_248192287.1	Enterobacter
WP_240609073.1	Enterobacter
WP_032678787.1	Enterobacter
WP_180258207.1	Enterobacter
WP_100166222.1	Enterobacter
WP_063408824.1	Enterobacter
WP_248298956.1	Enterobacter
WP_155018801.1	Enterobacter
WP_284959675.1	Enterobacter
WP_248162811.1	Enterobacter
WP_234099829.1	Enterobacter
WP_174401903.1	Enterobacter
WP_045347911.1	Enterobacter
WP_123060959.1	Enterobacter
WP_248035561.1	Enterobacter
WP_096928957.1	Enterobacter
WP_270655340.1	Enterobacter
WP_063615280.1	Enterobacter
WP_200518050.1	Enterobacter
WP_230065450.1	Enterobacter
WP_252050818.1	Enterobacter
WP_316389756.1	Enterobacter
WP_045892054.1	Enterobacter
WP_252010946.1	Enterobacter
WP_248235209.1	Enterobacter
WP_063929866.1	Enterobacter
WP_032667292.1	Enterobacter
WP_088569264.1	Enterobacter
WP_254309336.1	Enterobacter
WP_252052340.1	Enterobacter
WP_171847856.1	Enterobacter
WP_135346144.1	Enterobacter
WP_109844892.1	Enterobacter
WP_096217759.1	Enterobacter
WP_014071208.1	Enterobacter
WP_276190480.1	Enterobacter
WP_045339462.1	Enterobacter
WP_057072674.1	Enterobacter
WP_222890202.1	Enterobacter
WP_072568847.1	Enterobacter
WP_174340864.1	Enterobacter
WP_311021912.1	Enterobacter
WP_320744510.1	Enterobacter
WP_251841623.1	Enterobacter
WP_202560999.1	Enterobacter
WP_222200836.1	Enterobacter
WP_063147536.1	Enterobacter
WP_241297877.1	Enterobacter
WP_119938309.1	Enterobacter
WP_148244179.1	Enterobacter
WP_153689534.1	Enterobacter
WP_086626627.1	Enterobacter
WP_233132165.1	Enterobacter
WP_126522600.1	Enterobacter
WP_200924407.1	Enterobacter
WP_250128158.1	Enterobacter
WP_280028088.1	Enterobacter
WP_063434060.1	Enterobacter
WP_265461105.1	Enterobacter
WP_271094697.1	Enterobacter
WP_282915846.1	Enterobacter
WP_029883537.1	Enterobacter
WP_234833363.1	Enterobacter
WP_252006358.1	Enterobacter
WP_133278407.1	Others
WP_135420811.1	Others
WP_077698839.1	Others
WP_000048333.1	Others
WP_032216168.1	Others
WP_033873403.1	Others
WP_094316555.1	Others
WP_001515375.1	Others
WP_000048363.1	Others
WP_000048320.1	Others
WP_032284123.1	Others
WP_000048327.1	Others
WP_113445582.1	Others
WP_063625447.1	Others
WP_001537739.1	Others
WP_000048384.1	Others
WP_053270473.1	Others
WP_032151738.1	Others
WP_094258941.1	Others
WP_021511903.1	Others
WP_000048357.1	Others
WP_094353539.1	Others
WP_095186562.1	Others
WP_112041033.1	Others
WP_105315901.1	Others
WP_195715467.1	Others
WP_096037935.1	Others
WP_209418369.1	Others
WP_000048412.1	Others
WP_021571810.1	Others
WP_052974897.1	Others
WP_000048437.1	Others
WP_000048416.1	Others
WP_000048364.1	Others
WP_001398899.1	Others
WP_065203452.1	Others
WP_021525674.1	Others
WP_000048563.1	Others
WP_089583516.1	Others
WP_000102132.1	Others
WP_001061345.1	Others
WP_024146004.1	Others
WP_001061348.1	Others
WP_033546312.1	Others
WP_001061346.1	Others
WP_001061344.1	Others
WP_001061339.1	Others
WP_052970437.1	Others
WP_001767789.1	Others
WP_039517083.1	Others
WP_121865612.1	Others
WP_047089409.1	Others
WP_094308024.1	Others
WP_021559699.1	Others
WP_063501529.1	Others
WP_034167438.1	Others
WP_001061343.1	Others
WP_061182142.1	Others
WP_106107100.1	Others
WP_158127441.1	Others
WP_136397916.1	Others
WP_020838474.1	Others
WP_057064897.1	Others
WP_113456710.1	Others
WP_065554929.1	Others
WP_257266858.1	Others
WP_048965489.1	Others
WP_116328933.1	Others
WP_199400660.1	Others
WP_001016187.1	Others
WP_001016186.1	Others
WP_069924752.1	Others
WP_112027126.1	Others
WP_001016185.1	Others
WP_001016184.1	Others
WP_102396234.1	Enterovibrio
WP_016192733.1	Erwinia
WP_233478657.1	Erwinia
WP_233481325.1	Erwinia
WP_259816396.1	Erwinia
WP_104945056.1	Erwinia
WP_261648104.1	Erwinia
WP_168386189.1	Erwinia
WP_200546882.1	Erwinia
WP_233478860.1	Erwinia
WP_056236753.1	Erwinia
WP_170992025.1	Escherichia
WP_205714856.1	Escherichia
WP_149858311.1	Escherichia
WP_204109744.1	Escherichia
WP_274537789.1	Escherichia
WP_170933455.1	Escherichia
WP_252385880.1	Escherichia
WP_283666580.1	Escherichia
WP_176555673.1	Escherichia
WP_151200008.1	Escherichia
WP_244580356.1	Escherichia
WP_130066320.1	Escherichia
WP_230887377.1	Escherichia
WP_187643293.1	Escherichia
WP_179765163.1	Escherichia
WP_077861989.1	Escherichia
WP_000329263.1	Escherichia
WP_089589098.1	Escherichia
WP_228283576.1	Escherichia
WP_272460533.1	Escherichia
WP_174714016.1	Escherichia
WP_179785006.1	Escherichia
WP_230905449.1	Escherichia
WP_143405203.1	Escherichia
WP_140414636.1	Escherichia
WP_270355868.1	Escherichia
WP_225373236.1	Escherichia
WP_183083426.1	Escherichia
WP_096216000.1	Escherichia
WP_236483585.1	Escherichia
WP_179800214.1	Escherichia
WP_170896395.1	Escherichia
WP_244566142.1	Escherichia
WP_181247339.1	Escherichia
WP_129743981.1	Escherichia
WP_250391183.1	Escherichia
WP_284345798.1	Escherichia
WP_204116104.1	Escherichia
WP_077782007.1	Escherichia
WP_179808485.1	Escherichia
WP_179763777.1	Escherichia
WP_252363364.1	Escherichia
WP_049033137.1	Escherichia
WP_204116330.1	Escherichia
WP_236286205.1	Escherichia
WP_136770447.1	Escherichia
WP_289696624.1	Escherichia
WP_241047590.1	Escherichia
WP_107317056.1	Escherichia
WP_214280258.1	Escherichia
WP_283570981.1	Escherichia
WP_197732682.1	Escherichia
WP_139581647.1	Escherichia
WP_197909857.1	Escherichia
WP_250203730.1	Escherichia
WP_087888562.1	Escherichia
WP_213060807.1	Escherichia
WP_249508378.1	Escherichia
WP_181818153.1	Escherichia
WP_198547505.1	Escherichia
WP_204082090.1	Escherichia
WP_172842239.1	Escherichia
WP_205961046.1	Escherichia
WP_274539804.1	Escherichia
WP_139508423.1	Escherichia
WP_306146001.1	Escherichia
WP_271094203.1	Escherichia
WP_047619011.1	Escherichia
WP_250383382.1	Escherichia
WP_170896411.1	Escherichia
WP_140429412.1	Escherichia
WP_195752858.1	Escherichia
WP_213113282.1	Escherichia
WP_176672580.1	Escherichia
WP_241957577.1	Escherichia
WP_097337012.1	Escherichia
WP_164906670.1	Escherichia
WP_047090479.1	Escherichia
WP_198585088.1	Escherichia
WP_256932512.1	Escherichia
WP_174714620.1	Escherichia
WP_087676602.1	Escherichia
WP_213044790.1	Escherichia
WP_096147415.1	Escherichia
WP_268641717.1	Escherichia
WP_250320809.1	Escherichia
WP_162822349.1	Escherichia
WP_139535370.1	Escherichia
WP_204107789.1	Escherichia
WP_136784426.1	Escherichia
WP_224223417.1	Escherichia
WP_045892417.1	Escherichia
WP_049028995.1	Escherichia
WP_256935054.1	Escherichia
WP_306168432.1	Escherichia
WP_227168823.1	Escherichia
WP_244585567.1	Escherichia
WP_258133728.1	Escherichia
WP_136771216.1	Escherichia
WP_053892854.1	Escherichia
WP_316409712.1	Escherichia
WP_059319625.1	Escherichia
WP_187644229.1	Escherichia
WP_033550762.1	Escherichia
WP_241363006.1	Escherichia
WP_193765213.1	Escherichia
WP_225248740.1	Escherichia
WP_252385089.1	Escherichia
WP_306168376.1	Escherichia
WP_193766247.1	Escherichia
WP_225383106.1	Escherichia
WP_152071929.1	Escherichia
WP_199879312.1	Escherichia
WP_033560089.1	Escherichia
WP_192827404.1	Escherichia
WP_143362519.1	Escherichia
WP_033551440.1	Escherichia
WP_223348666.1	Escherichia
WP_237426879.1	Escherichia
WP_176465535.1	Escherichia
WP_186793826.1	Escherichia
WP_209303707.1	Escherichia
WP_204361940.1	Escherichia
WP_256932564.1	Escherichia
WP_042010681.1	Escherichia
WP_077820959.1	Escherichia
WP_204082157.1	Escherichia
WP_134265808.1	Escherichia
WP_136816306.1	Escherichia
WP_213220985.1	Escherichia
WP_219024637.1	Escherichia
WP_077822099.1	Escherichia
WP_047086064.1	Escherichia
WP_044065120.1	Escherichia
WP_032311683.1	Escherichia
WP_201796272.1	Escherichia
WP_077901520.1	Escherichia
WP_032180497.1	Escherichia
WP_322284715.1	Escherichia
WP_213077055.1	Escherichia
WP_255057170.1	Escherichia
WP_256932280.1	Escherichia
WP_195907383.1	Escherichia
WP_192825678.1	Escherichia
WP_077901014.1	Escherichia
WP_252357762.1	Escherichia
WP_050439306.1	Escherichia
WP_077873841.1	Escherichia
WP_164906547.1	Escherichia
WP_306168218.1	Escherichia
WP_192827453.1	Escherichia
WP_109146078.1	Escherichia
WP_213160112.1	Escherichia
WP_106371786.1	Escherichia
WP_143356026.1	Escherichia
WP_215410481.1	Escherichia
WP_322278209.1	Escherichia
WP_251121358.1	Escherichia
WP_133301523.1	Escherichia
WP_077726532.1	Escherichia
WP_106476310.1	Escherichia
WP_077820798.1	Escherichia
WP_198584417.1	Escherichia
WP_153063865.1	Escherichia
WP_201793588.1	Escherichia
WP_250204868.1	Escherichia
WP_259616530.1	Escherichia
WP_079437971.1	Escherichia
WP_062877133.1	Escherichia
WP_204081982.1	Escherichia
WP_077818599.1	Escherichia
WP_224504860.1	Escherichia
WP_202120590.1	Escherichia
WP_249819982.1	Escherichia
WP_251005754.1	Escherichia
WP_202597458.1	Escherichia
WP_016231065.1	Escherichia
WP_197733224.1	Escherichia
WP_242396554.1	Escherichia
WP_209024337.1	Escherichia
WP_252344009.1	Escherichia
WP_024197614.1	Escherichia
WP_249942541.1	Escherichia
WP_309598102.1	Escherichia
WP_021520047.1	Escherichia
WP_053881688.1	Escherichia
WP_136802446.1	Escherichia
WP_044696510.1	Escherichia
WP_139302256.1	Escherichia
WP_252366080.1	Escherichia
WP_052930920.1	Escherichia
WP_063611705.1	Escherichia
WP_244483061.1	Escherichia
WP_053916711.1	Escherichia
WP_252355955.1	Escherichia
WP_227276930.1	Escherichia
WP_240765481.1	Escherichia
WP_024197702.1	Escherichia
WP_124983504.1	Escherichia
WP_161620352.1	Escherichia
WP_062855722.1	Escherichia
WP_032205849.1	Escherichia
WP_302365009.1	Escherichia
WP_001700704.1	Escherichia
WP_201478566.1	Escherichia
WP_073519721.1	Escherichia
WP_322268179.1	Escherichia
WP_264744983.1	Escherichia
WP_016249730.1	Escherichia
WP_257122372.1	Escherichia
WP_097316424.1	Escherichia
WP_222898507.1	Escherichia
WP_302324643.1	Escherichia
WP_209417937.1	Escherichia
WP_319789705.1	Escherichia
WP_262017477.1	Escherichia
WP_272468302.1	Escherichia
WP_106912704.1	Escherichia
WP_089560725.1	Escherichia
WP_213831716.1	Escherichia
WP_209392367.1	Escherichia
WP_161620922.1	Escherichia
WP_096948612.1	Escherichia
WP_064772477.1	Escherichia
WP_310941928.1	Escherichia
WP_306139071.1	Escherichia
WP_109147801.1	Escherichia
WP_059320126.1	Escherichia
WP_261205547.1	Escherichia
WP_032249803.1	Escherichia
WP_032316992.1	Escherichia
WP_140043828.1	Escherichia
WP_040061768.1	Escherichia
WP_052922345.1	Escherichia
WP_161400609.1	Escherichia
WP_134894920.1	Escherichia
WP_251327378.1	Escherichia
WP_240776490.1	Escherichia
WP_203131355.1	Escherichia
WP_200967871.1	Escherichia
WP_178905644.1	Escherichia
WP_168427802.1	Escherichia
WP_052931917.1	Escherichia
WP_112877689.1	Escherichia
WP_115241340.1	Escherichia
WP_206305186.1	Escherichia
WP_250204244.1	Escherichia
WP_201480610.1	Escherichia
WP_243052601.1	Escherichia
WP_199266056.1	Escherichia
WP_059229020.1	Escherichia
WP_053887005.1	Escherichia
WP_097409955.1	Escherichia
WP_218361953.1	Escherichia
WP_205854396.1	Escherichia
WP_302314612.1	Escherichia
WP_001741788.1	Escherichia
WP_155555685.1	Escherichia
WP_241226638.1	Escherichia
WP_052928682.1	Escherichia
WP_105479144.1	Escherichia
WP_182501050.1	Escherichia
WP_000048302.1	Escherichia
WP_203131432.1	Escherichia
WP_073514550.1	Escherichia
WP_105277132.1	Escherichia
WP_042097509.1	Escherichia
WP_134900518.1	Escherichia
WP_047087135.1	Escherichia
WP_199916930.1	Escherichia
WP_032241011.1	Escherichia
WP_233129575.1	Escherichia
WP_197336113.1	Escherichia
WP_001761864.1	Escherichia
WP_203397531.1	Escherichia
WP_256877790.1	Escherichia
WP_112928639.1	Escherichia
WP_289201207.1	Escherichia
WP_112013838.1	Escherichia
WP_088550892.1	Escherichia
WP_270350927.1	Escherichia
WP_100089186.1	Escherichia
WP_136738373.1	Escherichia
WP_096247727.1	Escherichia
WP_285002381.1	Escherichia
WP_097496875.1	Escherichia
WP_305864577.1	Escherichia
WP_000048349.1	Escherichia
WP_289690189.1	Escherichia
WP_152659915.1	Escherichia
WP_235239083.1	Escherichia
WP_179806047.1	Escherichia
WP_112015444.1	Escherichia
WP_088535977.1	Escherichia
WP_140041225.1	Escherichia
WP_033554395.1	Escherichia
WP_200931902.1	Escherichia
WP_272795841.1	Escherichia
WP_073534252.1	Escherichia
WP_042099166.1	Escherichia
WP_085453711.1	Escherichia
WP_076033903.1	Escherichia
WP_306164083.1	Escherichia
WP_109866958.1	Escherichia
WP_077166712.1	Escherichia
WP_137512355.1	Escherichia
WP_116980006.1	Escherichia
WP_134234144.1	Escherichia
WP_107150707.1	Escherichia
WP_243058694.1	Escherichia
WP_063091089.1	Escherichia
WP_032188624.1	Escherichia
WP_171889497.1	Escherichia
WP_242898552.1	Escherichia
WP_247162510.1	Escherichia
WP_261289610.1	Escherichia
WP_135258929.1	Escherichia
WP_001382886.1	Escherichia
WP_000048513.1	Escherichia
WP_302324471.1	Escherichia
WP_044067837.1	Escherichia
WP_098704360.1	Escherichia
WP_135655523.1	Escherichia
WP_149855613.1	Escherichia
WP_262036571.1	Escherichia
WP_147696268.1	Escherichia
WP_302309468.1	Escherichia
WP_220411501.1	Escherichia
WP_135301179.1	Escherichia
WP_032236704.1	Escherichia
WP_024247925.1	Escherichia
WP_000048532.1	Escherichia
WP_220400525.1	Escherichia
WP_000048539.1	Escherichia
WP_071688204.1	Escherichia
WP_216264478.1	Escherichia
WP_113391660.1	Escherichia
WP_099590287.1	Escherichia
WP_137442502.1	Escherichia
WP_179800884.1	Escherichia
WP_179799925.1	Escherichia
WP_235387358.1	Escherichia
WP_167780217.1	Escherichia
WP_053886048.1	Escherichia
WP_089635706.1	Escherichia
WP_163445436.1	Escherichia
WP_235241066.1	Escherichia
WP_062883708.1	Escherichia
WP_123123229.1	Escherichia
WP_289257185.1	Escherichia
WP_222891229.1	Escherichia
WP_097411106.1	Escherichia
WP_021577497.1	Escherichia
WP_096940150.1	Escherichia
WP_135402188.1	Escherichia
WP_107235932.1	Escherichia
WP_001492044.1	Escherichia
WP_187976003.1	Escherichia
WP_112074942.1	Escherichia
WP_000048604.1	Escherichia
WP_001634424.1	Escherichia
WP_197322683.1	Escherichia
WP_097753260.1	Escherichia
WP_136767459.1	Escherichia
WP_059339021.1	Escherichia
WP_244592115.1	Escherichia
WP_158118060.1	Escherichia
WP_021571276.1	Escherichia
WP_162676465.1	Escherichia
WP_001721272.1	Escherichia
WP_112075685.1	Escherichia
WP_265743295.1	Escherichia
WP_160377847.1	Escherichia
WP_000048558.1	Escherichia
WP_205855880.1	Escherichia
WP_224053107.1	Escherichia
WP_096248231.1	Escherichia
WP_074528762.1	Escherichia
WP_109866721.1	Escherichia
WP_103529953.1	Escherichia
WP_048230314.1	Escherichia
WP_137415906.1	Escherichia
WP_134873788.1	Escherichia
WP_021573427.1	Escherichia
WP_111966358.1	Escherichia
WP_187798768.1	Escherichia
WP_021568052.1	Escherichia
WP_157702336.1	Escherichia
WP_073860439.1	Escherichia
WP_096075767.1	Escherichia
WP_096263714.1	Escherichia
WP_181598226.1	Escherichia
WP_240759461.1	Escherichia
WP_021536260.1	Escherichia
WP_069358386.1	Escherichia
WP_266146125.1	Escherichia
WP_302312830.1	Escherichia
WP_001613123.1	Escherichia
WP_283012890.1	Escherichia
WP_048901371.1	Escherichia
WP_109043670.1	Escherichia
WP_282835407.1	Escherichia
WP_203054291.1	Escherichia
WP_224267384.1	Escherichia
WP_063074736.1	Escherichia
WP_000034421.1	Escherichia
WP_257120083.1	Escherichia
WP_053920438.1	Escherichia
WP_235399511.1	Escherichia
WP_160391177.1	Escherichia
WP_204116304.1	Escherichia
WP_001545546.1	Escherichia
WP_097476655.1	Escherichia
WP_053909255.1	Escherichia
WP_106645230.1	Escherichia
WP_136763354.1	Escherichia
WP_001520563.1	Escherichia
WP_053920322.1	Escherichia
WP_096952746.1	Escherichia
WP_069914470.1	Escherichia
WP_265189147.1	Escherichia
WP_044782042.1	Escherichia
WP_106888565.1	Escherichia
WP_105464686.1	Escherichia
WP_044806223.1	Escherichia
WP_265202550.1	Escherichia
WP_021542128.1	Escherichia
WP_042960834.1	Escherichia
WP_042005029.1	Escherichia
WP_115208791.1	Escherichia
WP_021565604.1	Escherichia
WP_044789908.1	Escherichia
WP_096857116.1	Escherichia
WP_001471367.1	Escherichia
WP_208919015.1	Escherichia
WP_033556453.1	Escherichia
WP_094284573.1	Escherichia
WP_033560530.1	Escherichia
WP_236492724.1	Escherichia
WP_100733678.1	Escherichia
WP_213195072.1	Escherichia
WP_021543152.1	Escherichia
WP_264711137.1	Escherichia
WP_001614393.1	Escherichia
WP_096976394.1	Escherichia
WP_136690447.1	Escherichia
WP_032359324.1	Escherichia
WP_050009975.1	Escherichia
WP_053878070.1	Escherichia
WP_134736234.1	Escherichia
WP_262021525.1	Escherichia
WP_252405774.1	Escherichia
WP_101191485.1	Escherichia
WP_033813692.1	Escherichia
WP_000048577.1	Escherichia
WP_322281424.1	Escherichia
WP_261633367.1	Escherichia
WP_000048358.1	Escherichia
WP_148879990.1	Escherichia
WP_171877633.1	Escherichia
WP_021538398.1	Escherichia
WP_097494380.1	Escherichia
WP_032362335.1	Escherichia
WP_222895875.1	Escherichia
WP_074543032.1	Escherichia
WP_129547410.1	Escherichia
WP_264867013.1	Escherichia
WP_001487184.1	Escherichia
WP_069936584.1	Escherichia
WP_257120002.1	Escherichia
WP_001620654.1	Escherichia
WP_225390138.1	Escherichia
WP_061341897.1	Escherichia
WP_191528538.1	Escherichia
WP_089627656.1	Escherichia
WP_072608456.1	Escherichia
WP_251282577.1	Escherichia
WP_264752499.1	Escherichia
WP_314903747.1	Escherichia
WP_161395549.1	Escherichia
WP_179768390.1	Escherichia
WP_274433936.1	Escherichia
WP_301742338.1	Escherichia
WP_115204776.1	Escherichia
WP_160521053.1	Escherichia
WP_089592792.1	Escherichia
WP_213977709.1	Escherichia
WP_267216144.1	Escherichia
WP_137442536.1	Escherichia
WP_137565362.1	Escherichia
WP_135560851.1	Escherichia
WP_262947741.1	Escherichia
WP_134874119.1	Escherichia
WP_192951979.1	Escherichia
WP_251300434.1	Escherichia
WP_112015955.1	Escherichia
WP_265210630.1	Escherichia
WP_033556446.1	Escherichia
WP_275364028.1	Escherichia
WP_234633912.1	Escherichia
WP_000048337.1	Escherichia
WP_086893289.1	Escherichia
WP_106108532.1	Escherichia
WP_264707133.1	Escherichia
WP_094308428.1	Escherichia
WP_021517583.1	Escherichia
WP_021515555.1	Escherichia
WP_052921454.1	Escherichia
WP_152406414.1	Escherichia
WP_231823831.1	Escherichia
WP_185168609.1	Escherichia
WP_032190848.1	Escherichia
WP_151402218.1	Escherichia
WP_000048560.1	Escherichia
WP_137473685.1	Escherichia
WP_042815088.1	Escherichia
WP_078267952.1	Escherichia
WP_001507240.1	Escherichia
WP_161399923.1	Escherichia
WP_106889264.1	Escherichia
WP_062864405.1	Escherichia
WP_086260711.1	Escherichia
WP_001586949.1	Escherichia
WP_032316754.1	Escherichia
WP_163406564.1	Escherichia
WP_158126793.1	Escherichia
WP_137522424.1	Escherichia
WP_202851788.1	Escherichia
WP_155430331.1	Escherichia
WP_096128845.1	Escherichia
WP_033801927.1	Escherichia
WP_161396674.1	Escherichia
WP_000048378.1	Escherichia
WP_269134749.1	Escherichia
WP_001587091.1	Escherichia
WP_044722051.1	Escherichia
WP_254825058.1	Escherichia
WP_001689477.1	Escherichia
WP_314926507.1	Escherichia
WP_109955368.1	Escherichia
WP_202784058.1	Escherichia
WP_160185385.1	Escherichia
WP_050923698.1	Escherichia
WP_000048421.1	Escherichia
WP_224053095.1	Escherichia
WP_153782411.1	Escherichia
WP_096001830.1	Escherichia
WP_220541670.1	Escherichia
WP_165899077.1	Escherichia
WP_032186278.1	Escherichia
WP_000048514.1	Escherichia
WP_180489717.1	Escherichia
WP_000048433.1	Escherichia
WP_001554919.1	Escherichia
WP_322034903.1	Escherichia
WP_052924739.1	Escherichia
WP_160377963.1	Escherichia
WP_115424048.1	Escherichia
WP_097412590.1	Escherichia
WP_240763375.1	Escherichia
WP_033869009.1	Escherichia
WP_042200490.1	Escherichia
WP_104976639.1	Escherichia
WP_000048310.1	Escherichia
WP_105457892.1	Escherichia
WP_208461449.1	Escherichia
WP_217824433.1	Escherichia
WP_311216149.1	Escherichia
WP_206309714.1	Escherichia
WP_263768447.1	Escherichia
WP_032205513.1	Escherichia
WP_137576840.1	Escherichia
WP_001609894.1	Escherichia
WP_053879074.1	Escherichia
WP_264752752.1	Escherichia
WP_244077888.1	Escherichia
WP_253030787.1	Escherichia
WP_053899107.1	Escherichia
WP_096075762.1	Escherichia
WP_311236851.1	Escherichia
WP_032260164.1	Escherichia
WP_236459770.1	Escherichia
WP_165410572.1	Escherichia
WP_097556602.1	Escherichia
WP_225380714.1	Escherichia
WP_230792587.1	Escherichia
WP_137502885.1	Escherichia
WP_311238027.1	Escherichia
WP_317579528.1	Escherichia
WP_153038081.1	Escherichia
WP_032362423.1	Escherichia
WP_101973684.1	Escherichia
WP_078343702.1	Escherichia
WP_198104816.1	Escherichia
WP_208907166.1	Escherichia
WP_085457248.1	Escherichia
WP_137432862.1	Escherichia
WP_271710934.1	Escherichia
WP_001508597.1	Escherichia
WP_032290541.1	Escherichia
WP_136770334.1	Escherichia
WP_097398923.1	Escherichia
WP_251317379.1	Escherichia
WP_044806005.1	Escherichia
WP_286352564.1	Escherichia
WP_023307881.1	Escherichia
WP_224728027.1	Escherichia
WP_021555236.1	Escherichia
WP_050009110.1	Escherichia
WP_089558283.1	Escherichia
WP_106913061.1	Escherichia
WP_000048561.1	Escherichia
WP_200991521.1	Escherichia
WP_178957234.1	Escherichia
WP_032213990.1	Escherichia
WP_094029658.1	Escherichia
WP_001596676.1	Escherichia
WP_282052927.1	Escherichia
WP_139988918.1	Escherichia
WP_003984749.1	Escherichia
WP_100036181.1	Escherichia
WP_115448674.1	Escherichia
WP_054410782.1	Escherichia
WP_264713908.1	Escherichia
WP_151547783.1	Escherichia
WP_001688654.1	Escherichia
WP_162656894.1	Escherichia
WP_032201970.1	Escherichia
WP_257185829.1	Escherichia
WP_139007510.1	Escherichia
WP_136770390.1	Escherichia
WP_185183145.1	Escherichia
WP_224156667.1	Escherichia
WP_032206202.1	Escherichia
WP_115203371.1	Escherichia
WP_016233967.1	Escherichia
WP_032197865.1	Escherichia
WP_173002262.1	Escherichia
WP_136768907.1	Escherichia
WP_096079734.1	Escherichia
WP_279967863.1	Escherichia
WP_112020066.1	Escherichia
WP_250385675.1	Escherichia
WP_196113528.1	Escherichia
WP_121347556.1	Escherichia
WP_310911409.1	Escherichia
WP_266174601.1	Escherichia
WP_000048410.1	Escherichia
WP_042099098.1	Escherichia
WP_046952409.1	Escherichia
WP_279970363.1	Escherichia
WP_021579755.1	Escherichia
WP_308066545.1	Escherichia
WP_099550653.1	Escherichia
WP_032216649.1	Escherichia
WP_096111245.1	Escherichia
WP_215270993.1	Escherichia
WP_029393096.1	Escherichia
WP_115431079.1	Escherichia
WP_114107251.1	Escherichia
WP_236283666.1	Escherichia
WP_256878476.1	Escherichia
WP_086257052.1	Escherichia
WP_096325084.1	Escherichia
WP_000048388.1	Escherichia
WP_057711277.1	Escherichia
WP_003955775.1	Escherichia
WP_062897991.1	Escherichia
WP_061330574.1	Escherichia
WP_096264070.1	Escherichia
WP_003572814.1	Escherichia
WP_000048409.1	Escherichia
WP_137586526.1	Escherichia
WP_042854290.1	Escherichia
WP_264867269.1	Escherichia
WP_134234175.1	Escherichia
WP_233679723.1	Escherichia
WP_150382311.1	Escherichia
WP_263800436.1	Escherichia
WP_262938804.1	Escherichia
WP_256908801.1	Escherichia
WP_256876235.1	Escherichia
WP_160420331.1	Escherichia
WP_179799867.1	Escherichia
WP_061312518.1	Escherichia
WP_134240414.1	Escherichia
WP_089592788.1	Escherichia
WP_257108485.1	Escherichia
WP_242815924.1	Escherichia
WP_109147528.1	Escherichia
WP_047088394.1	Escherichia
WP_105321845.1	Escherichia
WP_109042646.1	Escherichia
WP_249820158.1	Escherichia
WP_249928368.1	Escherichia
WP_054626455.1	Escherichia
WP_247186891.1	Escherichia
WP_283658143.1	Escherichia
WP_137419556.1	Escherichia
WP_148984203.1	Escherichia
WP_199898758.1	Escherichia
WP_137425902.1	Escherichia
WP_252342428.1	Escherichia
WP_094326591.1	Escherichia
WP_187190032.1	Escherichia
WP_175055376.1	Escherichia
WP_001563017.1	Escherichia
WP_166432274.1	Escherichia
WP_307726157.1	Escherichia
WP_243187347.1	Escherichia
WP_042068374.1	Escherichia
WP_203062548.1	Escherichia
WP_042092601.1	Escherichia
WP_311042445.1	Escherichia
WP_138976276.1	Escherichia
WP_097745961.1	Escherichia
WP_318840975.1	Escherichia
WP_089641911.1	Escherichia
WP_240112658.1	Escherichia
WP_233335915.1	Escherichia
WP_208207818.1	Escherichia
WP_249936380.1	Escherichia
WP_016238676.1	Escherichia
WP_312257655.1	Escherichia
WP_306376960.1	Escherichia
WP_309476349.1	Escherichia
WP_307718685.1	Escherichia
WP_311000597.1	Escherichia
WP_001556893.1	Escherichia
WP_307190527.1	Escherichia
WP_307721936.1	Escherichia
WP_309431730.1	Escherichia
WP_311207709.1	Escherichia
WP_225574246.1	Escherichia
WP_309460405.1	Escherichia
WP_308066023.1	Escherichia
WP_001542705.1	Escherichia
WP_306790104.1	Escherichia
WP_321162055.1	Escherichia
WP_307721990.1	Escherichia
WP_250205941.1	Escherichia
WP_157700208.1	Escherichia
WP_052892507.1	Escherichia
WP_314732029.1	Escherichia
WP_318526653.1	Escherichia
WP_001184154.1	Escherichia
WP_224169944.1	Escherichia
WP_308732855.1	Escherichia
WP_069357116.1	Escherichia
WP_021526280.1	Escherichia
WP_112028984.1	Escherichia
WP_103849310.1	Escherichia
WP_240744423.1	Escherichia
WP_096908051.1	Escherichia
WP_137535577.1	Escherichia
WP_116987012.1	Escherichia
WP_089577144.1	Escherichia
WP_251327645.1	Escherichia
WP_313831013.1	Escherichia
WP_307722035.1	Escherichia
WP_042095428.1	Escherichia
WP_250112102.1	Escherichia
WP_163444165.1	Escherichia
WP_025380445.1	Escherichia
WP_076742544.1	Escherichia
WP_213091827.1	Escherichia
WP_160514492.1	Escherichia
WP_134873163.1	Escherichia
WP_305864435.1	Escherichia
WP_135508018.1	Escherichia
WP_105472073.1	Escherichia
WP_279283459.1	Escherichia
WP_160530322.1	Escherichia
WP_032083267.1	Escherichia
WP_235243292.1	Escherichia
WP_281986393.1	Escherichia
WP_024237394.1	Escherichia
WP_208484479.1	Escherichia
WP_218068952.1	Escherichia
WP_171937808.1	Escherichia
WP_175610686.1	Escherichia
WP_212541401.1	Escherichia
WP_235399377.1	Escherichia
WP_053263569.1	Escherichia
WP_180418156.1	Escherichia
WP_001542787.1	Escherichia
WP_097762188.1	Escherichia
WP_064484851.1	Escherichia
WP_225521176.1	Escherichia
WP_105485440.1	Escherichia
WP_315648113.1	Escherichia
WP_251327644.1	Escherichia
WP_272716414.1	Escherichia
WP_235144330.1	Escherichia
WP_201796314.1	Escherichia
WP_063100353.1	Escherichia
WP_064225365.1	Escherichia
WP_257812973.1	Escherichia
WP_000741010.1	Escherichia
WP_001585541.1	Escherichia
WP_198321813.1	Escherichia
WP_256876719.1	Escherichia
WP_198333030.1	Escherichia
WP_206246050.1	Escherichia
WP_174714271.1	Escherichia
WP_000048573.1	Escherichia
WP_261306801.1	Escherichia
WP_096988305.1	Escherichia
WP_194849455.1	Escherichia
WP_206354691.1	Escherichia
WP_000048579.1	Escherichia
WP_096988295.1	Escherichia
WP_198651656.1	Escherichia
WP_032252782.1	Escherichia
WP_100733987.1	Escherichia
WP_176216171.1	Escherichia
WP_277884484.1	Escherichia
WP_111981911.1	Escherichia
WP_024254371.1	Escherichia
WP_199270863.1	Escherichia
WP_258114130.1	Escherichia
WP_205249615.1	Escherichia
WP_000324428.1	Escherichia
WP_277902692.1	Escherichia
WP_247146476.1	Escherichia
WP_152920495.1	Escherichia
WP_304663635.1	Escherichia
WP_072249283.1	Escherichia
WP_089565157.1	Escherichia
WP_089570283.1	Escherichia
WP_165467415.1	Escherichia
WP_249539777.1	Escherichia
WP_001681001.1	Escherichia
WP_196081833.1	Escherichia
WP_089521454.1	Escherichia
WP_096975737.1	Escherichia
WP_000048564.1	Escherichia
WP_137496416.1	Escherichia
WP_136770476.1	Escherichia
WP_137555730.1	Escherichia
WP_306308509.1	Escherichia
WP_033801055.1	Escherichia
WP_273810460.1	Escherichia
WP_105278776.1	Escherichia
WP_099588104.1	Escherichia
WP_032178986.1	Escherichia
WP_243044452.1	Escherichia
WP_024237930.1	Escherichia
WP_265450892.1	Escherichia
WP_265464365.1	Escherichia
WP_262937728.1	Escherichia
WP_208489037.1	Escherichia
WP_161983763.1	Escherichia
WP_059268381.1	Escherichia
WP_240765318.1	Escherichia
WP_309188021.1	Escherichia
WP_097418792.1	Escherichia
WP_137557567.1	Escherichia
WP_000102110.1	Escherichia
WP_032279702.1	Escherichia
WP_052921882.1	Escherichia
WP_113416274.1	Escherichia
WP_115455570.1	Escherichia
WP_153781610.1	Escherichia
WP_024748517.1	Escherichia
WP_136751862.1	Escherichia
WP_047089827.1	Escherichia
WP_044804819.1	Escherichia
WP_000102182.1	Escherichia
WP_073535269.1	Escherichia
WP_112033068.1	Escherichia
WP_176268654.1	Escherichia
WP_136768580.1	Escherichia
WP_112019845.1	Escherichia
WP_309476156.1	Escherichia
WP_308340113.1	Escherichia
WP_096129213.1	Escherichia
WP_308733386.1	Escherichia
WP_112033015.1	Escherichia
WP_284990836.1	Escherichia
WP_119186697.1	Escherichia
WP_213091409.1	Escherichia
WP_258109153.1	Escherichia
WP_306413993.1	Escherichia
WP_249963774.1	Escherichia
WP_105321767.1	Escherichia
WP_258132769.1	Escherichia
WP_106884093.1	Escherichia
WP_104775093.1	Escherichia
WP_321162281.1	Escherichia
WP_273679698.1	Escherichia
WP_313746419.1	Escherichia
WP_001402152.1	Escherichia
WP_112020156.1	Escherichia
WP_149855713.1	Escherichia
WP_097732515.1	Escherichia
WP_024221670.1	Escherichia
WP_224158330.1	Escherichia
WP_251989235.1	Escherichia
WP_252146197.1	Escherichia
WP_252343958.1	Escherichia
WP_250112095.1	Escherichia
WP_015969175.1	Escherichia
WP_236304115.1	Escherichia
WP_240241757.1	Escherichia
WP_140044839.1	Escherichia
WP_129959471.1	Escherichia
WP_095140291.1	Escherichia
WP_240758097.1	Escherichia
WP_089518143.1	Escherichia
WP_021538832.1	Escherichia
WP_021521154.1	Escherichia
WP_096951410.1	Escherichia
WP_064360919.1	Escherichia
WP_271345660.1	Escherichia
WP_069722702.1	Escherichia
WP_094259404.1	Escherichia
WP_223720109.1	Escherichia
WP_137531642.1	Escherichia
WP_115207653.1	Escherichia
WP_108452044.1	Escherichia
WP_023145273.1	Escherichia
WP_096956991.1	Escherichia
WP_069917813.1	Escherichia
WP_213854576.1	Escherichia
WP_137470676.1	Escherichia
WP_001061336.1	Escherichia
WP_113418354.1	Escherichia
WP_096096198.1	Escherichia
WP_137463075.1	Escherichia
WP_139502737.1	Escherichia
WP_059242324.1	Escherichia
WP_153781799.1	Escherichia
WP_025237852.1	Escherichia
WP_001061347.1	Escherichia
WP_089635984.1	Escherichia
WP_057688084.1	Escherichia
WP_021567854.1	Escherichia
WP_116834708.1	Escherichia
WP_074507502.1	Escherichia
WP_193126141.1	Escherichia
WP_112048763.1	Escherichia
WP_105450342.1	Escherichia
WP_277108144.1	Escherichia
WP_096849916.1	Escherichia
WP_141888364.1	Escherichia
WP_095764259.1	Escherichia
WP_032343216.1	Escherichia
WP_094029444.1	Escherichia
WP_097505790.1	Escherichia
WP_255778017.1	Escherichia
WP_142438663.1	Escherichia
WP_142438000.1	Escherichia
WP_053901290.1	Escherichia
WP_109549825.1	Escherichia
WP_223602071.1	Escherichia
WP_089648939.1	Escherichia
WP_053886398.1	Escherichia
WP_196315317.1	Escherichia
WP_069357345.1	Escherichia
WP_137529623.1	Escherichia
WP_032350731.1	Escherichia
WP_054412933.1	Escherichia
WP_181503126.1	Escherichia
WP_089575819.1	Escherichia
WP_069723195.1	Escherichia
WP_001061340.1	Escherichia
WP_033813643.1	Escherichia
WP_107235457.1	Escherichia
WP_039023330.1	Escherichia
WP_258304396.1	Escherichia
WP_105456909.1	Escherichia
WP_096978612.1	Escherichia
WP_078280117.1	Escherichia
WP_176321094.1	Escherichia
WP_001061349.1	Escherichia
WP_096933072.1	Escherichia
WP_097455382.1	Escherichia
WP_106404650.1	Escherichia
WP_001522170.1	Escherichia
WP_306714860.1	Escherichia
WP_225386140.1	Escherichia
WP_196097796.1	Escherichia
WP_227911024.1	Escherichia
WP_023148033.1	Escherichia
WP_096973479.1	Escherichia
WP_001061337.1	Escherichia
WP_042013580.1	Escherichia
WP_097333520.1	Escherichia
WP_074512077.1	Escherichia
WP_021527480.1	Escherichia
WP_089589805.1	Escherichia
WP_201478762.1	Escherichia
WP_063278390.1	Escherichia
WP_052906609.1	Escherichia
WP_095844251.1	Escherichia
WP_247172484.1	Escherichia
WP_052937953.1	Escherichia
WP_097504396.1	Escherichia
WP_149535194.1	Escherichia
WP_001061333.1	Escherichia
WP_024207599.1	Escherichia
WP_062897517.1	Escherichia
WP_074465355.1	Escherichia
WP_307752175.1	Escherichia
WP_097737780.1	Escherichia
WP_096167360.1	Escherichia
WP_085008923.1	Escherichia
WP_319789437.1	Escherichia
WP_001569322.1	Escherichia
WP_166428820.1	Escherichia
WP_096949227.1	Escherichia
WP_172614373.1	Escherichia
WP_044869703.1	Escherichia
WP_053880933.1	Escherichia
WP_053287589.1	Escherichia
WP_135493311.1	Escherichia
WP_223953462.1	Escherichia
WP_198547544.1	Escherichia
WP_181207777.1	Escherichia
WP_105517733.1	Escherichia
WP_081178236.1	Escherichia
WP_236922718.1	Escherichia
WP_172701070.1	Escherichia
WP_206287971.1	Escherichia
WP_096960213.1	Escherichia
WP_170901064.1	Escherichia
WP_153782466.1	Escherichia
WP_097426895.1	Escherichia
WP_040088381.1	Escherichia
WP_032353678.1	Escherichia
WP_131162416.1	Escherichia
WP_113639876.1	Escherichia
WP_001061350.1	Escherichia
WP_208629540.1	Escherichia
WP_249896298.1	Escherichia
WP_126772632.1	Escherichia
WP_096963480.1	Escherichia
WP_112012838.1	Escherichia
WP_136777709.1	Escherichia
WP_178964556.1	Escherichia
WP_138183687.1	Escherichia
WP_272480886.1	Escherichia
WP_001552435.1	Escherichia
WP_248792889.1	Escherichia
WP_262001829.1	Escherichia
WP_250308740.1	Escherichia
WP_242382995.1	Escherichia
WP_273818294.1	Escherichia
WP_087907089.1	Escherichia
WP_139503753.1	Escherichia
WP_265195565.1	Escherichia
WP_191115566.1	Escherichia
WP_241408120.1	Escherichia
WP_097409424.1	Escherichia
WP_257799194.1	Escherichia
WP_262229438.1	Escherichia
WP_057107458.1	Escherichia
WP_077899728.1	Escherichia
WP_182411095.1	Escherichia
WP_001704145.1	Escherichia
WP_024174521.1	Escherichia
WP_139466756.1	Escherichia
WP_032177864.1	Escherichia
WP_252657467.1	Escherichia
WP_077896738.1	Escherichia
WP_097495897.1	Escherichia
WP_127516696.1	Escherichia
WP_097761768.1	Escherichia
WP_202132006.1	Escherichia
WP_277420864.1	Escherichia
WP_109862866.1	Escherichia
WP_106894416.1	Escherichia
WP_311820027.1	Escherichia
WP_147691842.1	Escherichia
WP_116835681.1	Escherichia
WP_054518572.1	Escherichia
WP_087889395.1	Escherichia
WP_016232594.1	Escherichia
WP_181042042.1	Escherichia
WP_115800375.1	Escherichia
WP_115189780.1	Escherichia
WP_252408925.1	Escherichia
WP_250695152.1	Escherichia
WP_262390766.1	Escherichia
WP_001016181.1	Escherichia
WP_103026137.1	Escherichia
WP_227316835.1	Escherichia
WP_062864366.1	Escherichia
WP_032182363.1	Escherichia
WP_062863358.1	Escherichia
WP_202838009.1	Escherichia
WP_225261379.1	Escherichia
WP_250205558.1	Escherichia
WP_249546511.1	Escherichia
WP_032330915.1	Escherichia
WP_236128350.1	Escherichia
WP_112066520.1	Escherichia
WP_062867637.1	Escherichia
WP_016237675.1	Escherichia
WP_001537136.1	Escherichia
WP_284646883.1	Escherichia
WP_136765676.1	Escherichia
WP_106482671.1	Escherichia
WP_089577137.1	Escherichia
WP_137533953.1	Escherichia
[truncated: 1,198 more rows]
